# Supplementary material for: Effect of Flowering Period on Drone Reproductive Parameters (Apis mellifera L.)
Source: Insects. 2024 Sep 7;15(9):676. doi: 10.3390/insects15090676 (PMC11432442; doi:10.3390/insects15090676)
Supplement: Supplementary file 1 [file insects-15-00676-s001.zip]

Archive with 2 entries (2 files):
- Figure S1. Microscopic Images [A] (a) Live spermatozoa, (b) Dead spermatozoa; [B] (a) Inactive mitochondria, (b) Active mitochondria; [C] (a) Damaged acrosome, (b) Intact acrosome..jpg
- Table S1. Chi-square analysis of the eversion of the copulatory apparatus in drones during flowering scarcity and onset flowering period..pdf
